# Supplementary material for: Dual expression and anatomy lines allow simultaneous visualization of gene expression and anatomy
Source: Plant Physiol. 2021 Oct 29;188(1):56–69. doi: 10.1093/plphys/kiab503 (PMC8774739; doi:10.1093/plphys/kiab503)
Supplement: kiab503_Supplementary_Data [file kiab503_supplementary_data.zip]

Archive with 6 entries (5 files):
- kiab503-suppl_data/
- kiab503-suppl_data/Cross Sections.mp4
- kiab503-suppl_data/Flow_Cell_SI.zip
- kiab503-suppl_data/LR 1.mp4
- kiab503-suppl_data/Movie_S3.avi
- kiab503-suppl_data/PP2021BT00586R2_Supplemental_Tables_Figures_and_Movie_legends.pdf
